# Supplementary material for: Clinical outcomes of twice-weekly teriparatide acetate administration in osteoporosis
Source: Arch Osteoporos. 2025 Nov 19;20(1):144. doi: 10.1007/s11657-025-01622-4 (PMC12630221; doi:10.1007/s11657-025-01622-4)
Supplement: Supplementary file 1 — Supplementary file1 (XLSX 16 KB) [file 11657_2025_1622_MOESM1_ESM.xlsx]

## Sheet: Table1
Rheumatoid arthritis	11		Table 1	Diseases responsible for secondary osteoporosis
Type 2 diabetes mellitus	6
Renal failure	4
Malignant lymphoma	3
Alcoholic liver disease	2
Post-kidney transplantation	2
Cardiac sarcoidosis	2
Polymyositis	2
Primary amenorrhea	1
Multiple sclerosis	1
Chronic inflammatory demyelinating polyneuropathy	1
Polycystic kidney disease	1
Dilated cardiomyopathy	1
Chronic obstructive pulmonary disease	1
Hypertrophic cardiomyopathy	1
Aplastic anemia	1
Epilepsy	1
Ischemic heart disease	1
Takayasu arteritis	1
Cerebral infarction	1
Valvular disease	1
Castleman disease	1
Type 1 diabetes mellitus	1
Eosinophilic granulomatosis with polyangiitis	1

## Sheet: Table2
	6M Spine	12M Spine	24M Spine	6M Total hip	12M Total hip	24M Total hip	6M Femoral neck	12M Femoral neck	24M Femoral neck
N	0.03	0.04	0.06	0.01	0.01	0.02	0	0.01	0.02
	[-0.01-0.06]	[0.02-0.09]	[0.04-0.12]	[-0.01-0.03]	[-0.01-0.03]	[0.01-0.04]	[-0.01-0.03]	[-0.01-0.04]	[-0.01-0.04]
post-D	0	0.02	0.06	0	0	0	0	0.01	0
	[-0.02-0.04]	[-0.01-0.04]	[0.03-0.07]	[-0.01-0.01]	[-0.02-0.01]	[-0.01-0.02]	[-0.02-0.02]	[0.00-0.02]	[-0.02-0.02]
post-B	0.01	0.02	0.05	-0.01	-0.02	0.02	0	0	0.01
	[-0.01-0.03]	[-0.02-0.06]	[0.01-0.11]	[-0.02-0.01]	[-0.04-0.02]	[0.01-0.03]	[-0.02-0.02]	[-0.06-0.05]	[-0.01-0.03]
post-R	-0.01	0	0	-0.01	-0.01	0	0.01	-0.03	-0.05
	[-0.02-0.00]	[-0.01-0.02]	[-0.02-0.01]	[-0.01--0.01]	[-0.01-0.00]	[-0.01-0.01]	[0.00-0.02]	[-0.04-0.00]	[-0.05--0.05]
post-S	0.04	0.06	0.1	-0.02	0	0.02	-0.02	0	-0.02
	[0.03-0.05]	[0.02-0.10]	[0.07-0.10]	[-0.02-0.00]	[0.00-0.01]	[0.01-0.02]	[-0.02-0.00]	[-0.01-0.02]	[-0.02-0.01]
Table 2	Absolute values of BMD in each group

## Sheet: Table3
		Ca0M	Ca3M	Ca6M	Ca12M	Ca18M	Ca24M	P1NP0M	P1NP3M	P1NP6M	P1NP12M	P1NP18M	P1NP24M	TRACP-5b0M	TRACP-5b3M	TRACP-5b6M	TRACP-5b12M	TRACP-5b18M	TRACP-5b24M	Spine6M	Spine12M	Spine18M	Spine24M	Total hip6M	Total hip12M	Total hip18M	Total hip24M	Femoral neck6M	Femoral neck12M	Femoral neck18M	Femoral neck24M
N(N=44)	Mean	9.3	9.3	9.3	9.3	9.25	9.4	53	81.9	63.95	54.25	43.1	37	523.5	529	420.5	335	359.5	295	3.7	5.8	7.8	9.2	0.75	1.9	1.1	3	0.5	1.8	2.4	3.65
	Upper 95%CI	9.2	9	9.1	9.1	8.9	8.9	44.4	61.7	49	48.7	35.4	29.5	432	427	295	254	266	192	0.1	4.1	2.8	6.2	-0.8	-0.4	-2.4	0.8	-0.8	-0.7	-1.5	-1.3
	Lower 95%CI	9.4	9.7	9.6	9.4	9.5	9.5	64.4	108	84.8	63.6	56.7	51.9	632	744	497	485	427	376	6.5	7.8	12.3	13.7	3.5	3.6	4	5.3	3.1	4	4.9	6.5
post-D(N=15)	Mean	9.5	9.55	9.4	9.4	NA	9.5	14.6	42.3	50.25	48	NA	37.7	158	261	326	255	NA	225	-0.05	2.4	4.9	7.4	0.4	0	NA	0.4	0.25	0.8	NA	0.6
	Upper 95%CI	9.3	9.5	9.4	9.4	NA	9.5	10.2	53.5	43.3	23.4	NA	24.8	118	165	212	170	NA	159	-2.7	-1.9	-1.05	-0.2	-2.4	-2.2	NA	-1.7	-2.7	-2.4	NA	-9.6
	Lower 95%CI	10.3	9.6	9.4	9.4	NA	9.5	23.2	55.2	87.2	69.1	NA	61.2	213	313	413	425	NA	289	4.9	9.5		8.8	3.2	2.1	NA	4.2	4.7	3.3	NA	3.6
post-B(N=9)	Mean	9.6	9.2	9.5	9.15	9.5	9	27.6	61.9	44	47.5	42.8	37	266	203	332.5	217	274	243	1.9	2.1	0.8	6.65	-0.7	-3.1	0.9	2.8	-0.45	-3.6	2.6	1.45
	Upper 95%CI	9.3	8.7	9.1	8.6	9	8.9	20.3	14.9	29.4	30.1	21.8	21.7	174	97	193	157	199	171	-4.4	-2.8	-10.7	-13	-3.4	-5.7	-5.7	-11.7	-3.3	-10.1	-6.7	-10.4
	Lower 95%CI	9.8	9.5	9.6	9.8	9.6	9.6	58.1	156	94.2	127	96.2	73.7	397	628	435	383	465	380	5.3	9.9	14.9	17.1	4.2	7.5	7.5	8.4	3.8	9.6	8	10.7
post-R(N=2)	Mean	9.4	10	9.7	9.95	9.7	9.65	67.7	36.7	40.9	39.7	38.3	32	444	447	494	514	613.5	319	-2.7	0.05	0.05	-1.5	-1.2	-1.4	-1.3	-0.05	1.2	-4.4	-5.1	-8.8
	Upper 95%CI	9	9	9.3	9.4	9.4	9.3	7.6	15	19.7	13.2	27.2	27.8	82	79	66	64	443	295	-3.2	-3.5	-0.8	-4.6	-2.7	-1.5	-1.9	-2.6	0.4	-9	-11	-9.2
	Lower 95%CI	9.7	10.1	9.8	10.1	10	10	82.7	61	66.5	86.2	49.4	40.6	804	986	659	893	784	675	2.6	3.6	0.9	1.6	-1	1	-0.7	2.5	6.4	4.8	0.8	-8.4
post-S(N=8)	Mean	9.4	9.35	9.5	9.45	9.3	9.4	31	68.5	32.15	35.75	39.95	36.6	227	328.5	312.5	310	477	360	4.2	6.9	10.6	10.5	-2.4	0.5	3.8	2.5	-2.6	-0.7	0.4	-2.4
	Upper 95%CI	9	8.7	9.2	9.3	9	9.3	16.6	36	30	11.5	39.2	34.7	134	300	93	133	222	121	2.6	-1.1	0.1	4.5	-2.9	-2.2	-2.9	-0.4	-6.6	-7.8	-4.7	-3.6
	Lower 95%CI	9.5	10	9.5	9.8	9.9	10.1	52.5	101	68.8	140	40.7	64.7	366	357	575	556	481	392	13.7	23.2	18.2	25.1	2.6	3.1	6.4	4	2.6	3.5	6.8	7.2
Table 3	Absolute values in each group
